# Supplementary material for: Modeling drug-induced liver injury and screening for anti-hepatofibrotic compounds using human PSC-derived organoids
Source: Cell Regen. 2023 Mar 3;12:6. doi: 10.1186/s13619-022-00148-1 (PMC9981852; doi:10.1186/s13619-022-00148-1)
Supplement: Supplementary file 1 — Additional file 1: Figure S1. Phenotypic analysis using HepG2 spheroids after drug treatment. Figure S2. Predicting anti-hepatofibrotic drug efficacy based on high-content analysis using HLOs. Table S1. List of all 60 test compounds and CAS numbers in HCA screening. Table S2. List of all 60 test compounds detail information. [file 13619_2022_148_MOESM1_ESM.zip]

Archive with 2 entries (2 files):
- Xiaoshan HLO Supplemental Information-revisedR2.docx
- Xiaoshan HLO Supplemental Tables(20221018)R2.docx
